# Supplementary material for: Data Processing in Functional Near-Infrared Spectroscopy (fNIRS) Motor Control Research
Source: Brain Sci. 2021 May 9;11(5):606. doi: 10.3390/brainsci11050606 (PMC8151801; doi:10.3390/brainsci11050606)
Supplement: Supplementary file 1 [file brainsci-11-00606-s001.zip]

Archive with 1 entries (1 files):
- brainsci-1184790-supplementary.pdf
